# Supplementary material for: LAMP kit for diagnosis of non-falciparum malaria in Plasmodium ovale infected patients
Source: Malar J. 2017 Jan 7;16:20. doi: 10.1186/s12936-016-1669-8 (PMC5219760; doi:10.1186/s12936-016-1669-8)
Supplement: Supplementary file 1 — Additional file 1. Raw data of the study comparing turbidimeter and naked eyed readings. [file 12936_2016_1669_MOESM1_ESM.xlsx]

## Sheet: Neg controls
DATE	TIME	CH	CH COMMENT	NAME	FLAG	Tt	Df	Naked-eye	UV	Specimen
2016-04-12	14:28:00	A5	2 Alc.	MALARIA	-		0	-	-	C-
2016-04-12	14:28:00	A6	1 Alc.	MALARIA	-		0	-	-	C-
2016-04-12	14:28:00	A7	3 Alc.	MALARIA	-		0.003	-	-	C-
2016-04-12	14:28:00	A8	4 Alc.	MALARIA	-		0	-	-	C-
2016-04-12	14:28:00	B1	5 Alc.	MALARIA	-		0	-	-	C-
2016-04-12	14:28:00	B2	6 Alc.	MALARIA	-		0	-	-	C-
2016-04-12	14:28:00	B3	7 Alc.	MALARIA	-		0	-	-	C-
2016-04-12	14:28:00	B4	8 Alc.	MALARIA	-		0.002	-	+	C-
2016-04-12	14:28:00	B5	9 Alc.	MALARIA	-		0	-	-	C-
2016-04-12	14:28:00	B6	10 Alc.	MALARIA	-		0	-	-	C-
2016-04-12	15:48:00	A1	20 Alc.	MALARIA	-		0	-	-	C-
2016-04-12	15:48:00	A2	19 Alc.	MALARIA	-		0	-	-	C-
2016-04-12	15:48:00	A3	18 Alc.	MALARIA	-		0	-	-	C-
2016-04-12	15:48:00	A4	17 Alc.	MALARIA	-		0	-	-	C-
2016-04-12	15:48:00	A5	16 Alc.	MALARIA	-		0	-	-	C-
2016-04-12	15:48:00	A6	15 Alc.	MALARIA	-		0.001	-	-	C-
2016-04-12	15:48:00	A7	14 Alc.	MALARIA	-		0	-	-	C-
2016-04-12	15:48:00	B1	13 Alc.	MALARIA	-		0	-	-	C-
2016-04-12	15:48:00	B2	12 Alc.	MALARIA	-		0	-	-	C-
2016-04-12	15:48:00	B3	11 Alc.	MALARIA	-		0	-	-	C-
2016-04-12	17:40:00	A3	32 Alc.	MALARIA	-		0.209	-	+	C-
2016-04-12	17:40:00	A4	31 Alc	MALARIA	-		0.000	-	-	C-
2016-04-12	17:40:00	A5	22 Alc.	MALARIA	-		0.000	-	-	C-
2016-04-12	17:40:00	A6	21 Alc.	MALARIA	-		0.000	-	-	C-
2016-04-12	17:40:00	A7	24 Alc.	MALARIA	-		0.000	-	-	C-
2016-04-12	17:40:00	A8	23 Alc.	MALARIA	-		0.000	-	-	C-
2016-04-12	17:40:00	B1	30 Alc.	MALARIA	-		0.000	-	-	C-
2016-04-12	17:40:00	B2	29 Alc.	MALARIA	-		0.000	-	-	C-
2016-04-12	17:40:00	B3	28 Alc.	MALARIA	-		0.001	-	-	C-
2016-04-12	17:40:00	B4	27 Alc.	MALARIA	-		0.000	-	-	C-
2016-04-12	17:40:00	B5	26 Alc.	MALARIA	-		0.001	-	-	C-
2016-04-12	17:40:00	B6	25 Alc.	MALARIA	-		0.000	-	-	C-
2016-04-13	11:33:00	A2	33 Alc.	MALARIA	-		0.000	-	-	C-
2016-04-13	11:33:00	A3	34 Alc.	MALARIA	-		0.000	-	-	C-
2016-04-13	11:33:00	A4	35 Alc.	MALARIA	-		0.011	-	-	C-
2016-04-13	11:33:00	A5	36 Alc.	MALARIA	-		0.000	-	-	C-
2016-04-13	11:33:00	A6	37 Alc.	MALARIA	-		0.000	-	-	C-
2016-04-13	11:33:00	A7	38 Alc.	MALARIA	-		0.000	-	-	C-
2016-04-13	11:33:00	A8	39 Alc.	MALARIA	-		0.000	-	-	C-
2016-04-13	11:33:00	B1	40 Alc.	MALARIA	-		0.000	-	-	C-
2016-04-13	11:33:00	B2	41 Alc.	MALARIA	-		0.000	-	-	C-
2016-04-13	11:33:00	B3	42 Alc.	MALARIA	-		0.000	-	-	C-
2016-04-13	11:33:00	B4	43 Alc.	MALARIA	-		0.000	-	-	C-
2016-04-13	11:33:00	B5	44 Alc.	MALARIA	-		0.000	-	-	C-
2016-04-13	11:33:00	B6	45 Alc.	MALARIA	-		0.000	-	-	C-
2016-04-13	12:38:00	A1	46 Alc.	MALARIA	-		0.000	-	-	C-
2016-04-13	12:38:00	A2	47 Alc.	MALARIA	-		0.003	-	-	C-
2016-04-13	12:38:00	A3	48 Alc.	MALARIA	-		0.000	-	-	C-
2016-04-13	12:38:00	A4	49 Alc.	MALARIA	-		0.041	-	+	C-
2016-04-13	12:38:00	A5	50 Alc.	MALARIA	-		0.017	-	-	C-
2016-04-13	12:38:00	A6	51 Alc.	MALARIA	-		0.006	-	-	C-
2016-04-13	12:38:00	A7	52 Alc.	MALARIA	-		0.000	-	-	C-
2016-04-13	12:38:00	A8	53 Alc.	MALARIA	-		0.042	-	-	C-
2016-04-13	12:38:00	B2	54 Alc	MALARIA	-		0.003	-	-	C-
2016-04-13	12:38:00	B3	55 Alc.	MALARIA	-		0.016	-	-	C-
2016-04-13	12:38:00	B4	56 Alc.	MALARIA	-		0.000	-	-	C-
2016-04-13	12:38:00	B5	57 Alc.	MALARIA	-		0.001	-	-	C-
2016-04-13	12:38:00	B6	58 Alc.	MALARIA	-		0.022	-	-	C-
2016-04-13	13:40:00	A1	59 Alc.	MALARIA	-		0.000	-	-	C-
2016-04-13	13:40:00	A2	60 Alc.	MALARIA	-		0.000	-	-	C-
2016-04-13	13:40:00	A3	61 Alc.	MALARIA	-		0.000	-	-	C-
2016-04-13	13:40:00	A4	62 Alc.	MALARIA	-		0.000	-	-	C-
2016-04-13	13:40:00	A6	64 Alc.	MALARIA	-		0.000	-	-	C-
2016-04-13	13:40:00	A7	65 Alc.	MALARIA	-		0.000	-	-	C-
2016-04-13	13:40:00	A8	66 Alc.	MALARIA	-		0.000	-	-	C-
2016-04-13	13:40:00	B1	67 Alc.	MALARIA	-		0.000	-	-	C-
2016-04-13	13:40:00	B2	68 Alc.	MALARIA	-		0.000	-	-	C-
2016-04-13	13:40:00	B3	69 Alc.	MALARIA	-		0.000	-	-	C-
2016-04-13	13:40:00	B4	70 Alc.	MALARIA	-		0.000	-	-	C-
2016-04-13	13:40:00	B5	71 Alc.	MALARIA	-		0.000	-	+	C-
2016-04-13	13:40:00	B6	72 Alc.	MALARIA	-		0.000	-	-	C-
2016-04-13	14:44:00	A1	73 Alc.	MALARIA	-		0.000	-	-	C-
2016-04-13	14:44:00	A2	74 Alc.	MALARIA	-		0.000	-	-	C-
2016-04-13	14:44:00	A3	75 Alc.	MALARIA	-		0.000	-	-	C-
2016-04-13	14:44:00	A4	76 Alc.	MALARIA	-		0.000	-	-	C-
2016-04-13	14:44:00	A5	77 Alc.	MALARIA	-		0.001	-	-	C-
2016-04-13	14:44:00	A6	78 Alc.	MALARIA	-		0.017	-	-	C-
2016-04-13	14:44:00	A7	79 Alc.	MALARIA	-		0.000	-	-	C-
2016-04-13	14:44:00	A8	80 Alc.	MALARIA	-		0.000	-	-	C-
2016-04-13	14:44:00	B1	81 Alc.	MALARIA	-		0.000	-	-	C-
2016-04-13	14:44:00	B2	82 Alc	MALARIA	-		0.000	-	-	C-
2016-04-13	14:44:00	B3	83 Alc.	MALARIA	-		0.000	-	-	C-
2016-04-13	14:44:00	B4	95 Alc.	MALARIA	-		0.000	-	+	C-
2016-04-13	14:44:00	B5	94 Alc.	MALARIA	-		0.000	-	-	C-
2016-04-13	14:44:00	B6	93 Alc.	MALARIA	-		0.000	-	-	C-
2016-04-13	15:46:00	A1	89 Alc.	MALARIA	-		0.000	-	-	C-
2016-04-13	15:46:00	A2	85 Alc.	MALARIA	-		0.000	-	-	C-
2016-04-13	15:46:00	A3	86 Alc.	MALARIA	-		0.000	-	-	C-
2016-04-13	15:46:00	A5	87 Alc.	MALARIA	-		0.000	-	+	C-
2016-04-13	15:46:00	A6	88 Alc.	MALARIA	-		0.000	-	-	C-
2016-04-13	15:46:00	A7	89 Alc.	MALARIA	-		0.000	-	-	C-
2016-04-13	15:46:00	A8	90 Alc.	MALARIA	-		0.000	-	-	C-
2016-04-13	15:46:00	B1	91 Alc.	MALARIA	-		0.000	-	-	C-
2016-04-13	15:46:00	B3	92 Alc.	MALARIA	-		0.000	-	-	C-
2016-04-13	15:46:00	B6	96 Alc.	MALARIA	-		0.000	-	-	C-
2016-04-13	16:52:00	A1	98 Alc.	MALARIA	-		0.000	-	-	C-
2016-04-13	16:52:00	A2	104 Alc.	MALARIA	-		0.000	-	-	C-
2016-04-13	16:52:00	A4	103 Alc.	MALARIA	-		0.000	-	+	C-
2016-04-13	16:52:00	A5	100 Alc.	MALARIA	-		0.000	-	-	C-
2016-04-13	16:52:00	A8	97 Alc	MALARIA	-		0.000	-	-	C-
2016-04-13	16:52:00	B2	101 Alc.	MALARIA	-		0.000	-	-	C-
2016-04-13	16:52:00	B3	102 Alc.	MALARIA	-		0.000	-	-	C-
2016-04-13	16:52:00	B6	99	MALARIA	-		0.000	-	-	C-
2016-04-22	11:13:00	A1	1077	MALARIA	-		0.000	-	-	C-
2016-04-22	11:13:00	A2	1029	MALARIA	-		0.000	-	-	C-
2016-04-22	11:13:00	A3	947	MALARIA	-		0.000	-	-	C-
2016-04-22	11:13:00	A5	1076	MALARIA	-		0.000	-	+	C-
2016-04-22	11:13:00	A6	959	MALARIA	-		0.000	-	-	C-
2016-04-22	11:13:00	A7	1208	MALARIA	-		0.001	-	-	C-
2016-04-22	11:13:00	A8	1205	MALARIA	-		0.000	-	-	C-
2016-04-22	11:13:00	B1	1025	MALARIA	-		0.000	-	-	C-
2016-04-22	11:13:00	B2	1029	MALARIA	-		0.001	-	-	C-
2016-04-22	11:13:00	B3	1072	MALARIA	-		0.000	-	-	C-
2016-04-22	11:13:00	B4	1025	MALARIA	-		0.003	-	-	C-
2016-04-22	11:13:00	B5	1023	MALARIA	-		0.000	-	-	C-
2016-04-22	12:15:00	A1	1163	MALARIA	-		0.000	-	-	C-
2016-04-22	12:15:00	A2	1214	MALARIA	-		0.002	-	-	C-
2016-04-22	12:15:00	A3	1024	MALARIA	-		0.001	-	-	C-
2016-04-22	12:15:00	A5	1212	MALARIA	-		0.005	-	-	C-
2016-04-22	12:15:00	A6	1182	MALARIA	-		0.000	-	-	C-
2016-04-22	12:15:00	A7	1030	MALARIA	-		0.000	-	-	C-
2016-04-22	12:15:00	A8	1008	MALARIA	-		0.000	-	-	C-
2016-04-22	12:15:00	B1	1218	MALARIA	-		0.003	-	-	C-
2016-04-22	12:15:00	B2	1005	MALARIA	-		0.000	-	-	C-
2016-04-22	12:15:00	B3	900	MALARIA	-		0.001	-	-	C-
2016-04-22	12:15:00	B4	952	MALARIA	-		0.000	-	-	C-
2016-04-22	12:15:00	B5	1214	MALARIA	-		0.000	-	-	C-
2016-04-22	12:15:00	B6	1181	MALARIA	-		0.000	-	-	C-
2016-04-22	13:20:00	A2	1179	MALARIA	-		0.031	-	-	C-
2016-04-22	13:20:00	A4	1217	MALARIA	-		0.000	-	-	C-
2016-04-22	13:20:00	A5	1066	MALARIA	-		0.002	-	-	C-
2016-04-22	13:20:00	A6	1057	MALARIA	-		0.000	-	-	C-
2016-04-22	13:20:00	A8	1167	MALARIA	-		0.017	-	-	C-
2016-04-22	13:20:00	B1	1168	MALARIA	-		0.000	-	-	C-
2016-04-22	13:20:00	B2	1216	MALARIA	-		0.000	-	-	C-
2016-04-22	13:20:00	B3	1206	MALARIA	-		0.000	-	-	C-
2016-04-22	13:20:00	B4	1169	MALARIA	-		0.000	-	-	C-
2016-04-22	13:20:00	B5	1213	MALARIA	-		0.013	-	-	C-
2016-04-22	13:20:00	B6	958	MALARIA	-		0.000	-	-	C-
2016-05-04	12:24:00	A1	1030	MALARIA	-		0.040	-	-	C-
2016-05-04	12:24:00	A2	1023	MALARIA	-		0.207	-	-	C-
2016-05-04	12:24:00	A4	1205	MALARIA	-		0.001	-	-	C-
2016-05-04	12:24:00	A5	1056	MALARIA	-		0.000	-	-	C-
2016-05-04	12:24:00	A6	1046	MALARIA	-		0.000	-	+	C-
2016-05-04	12:24:00	A7	915	MALARIA	-		0.002	-	-	C-
2016-05-04	12:24:00	B4	1053	MALARIA	-		0.000	+ / -	-	C-
2016-05-04	13:28:00	A1	1171	MALARIA	-		0.009	-	-	C-
2016-05-04	13:28:00	A2	1197	MALARIA	-		0.000	-	-	C-
2016-05-04	13:28:00	A3	1172	MALARIA	-		0.000	-	-	C-
2016-05-04	13:28:00	A4	1070	MALARIA	-		0.000	-	-	C-
2016-05-04	13:28:00	A5	929	MALARIA	-		0.000	-	-	C-
2016-05-04	13:28:00	B6	1082	MALARIA	-		0.000	-	-	C-
2016-05-04	14:32:00	A2	8	MALARIA	-		0.002	-	-	C-
2016-05-04	14:32:00	A3	45	MALARIA	-		0.001	-	-	C-
2016-05-04	14:32:00	A4	1039	MALARIA	-		0.000	-	-	C-
2016-05-04	14:32:00	A5	926	MALARIA	-		0.000	-	-	C-
2016-05-04	14:32:00	A6	991	MALARIA	-		0.000	-	-	C-
2016-05-04	14:32:00	A7	1041	MALARIA	-		0.000	-	-	C-
2016-05-04	14:32:00	A8	1047	MALARIA	-		0.000	-	-	C-
2016-05-04	14:32:00	B1	941	MALARIA	-		0.000	-	-	C-
2016-05-04	14:32:00	B2	917	MALARIA	-		0.001	-	-	C-
2016-05-04	14:32:00	B3	901	MALARIA	-		0.000	-	-	C-
2016-05-04	14:32:00	B5	981	MALARIA	-		0.000	-	-	C-
2016-05-04	14:32:00	B6	1031	MALARIA	-		0.000	-	-	C-
2016-05-04	15:34:00	A1	1045	MALARIA	-		0.001	-	+	C-
2016-05-04	15:34:00	A4	1022	MALARIA	-		0.009	-	-	C-
2016-05-04	15:34:00	A5	1058	MALARIA	-		0.022	-	-	C-
2016-05-04	15:34:00	A6	1006	MALARIA	-		0.000	-	-	C-
2016-05-04	15:34:00	A7	918	MALARIA	-		0.000	-	-	C-
2016-05-04	15:34:00	B5	900	MALARIA	-		0.004	-	-	C-
2016-05-04	15:34:00	B6	996	MALARIA	-		0.000	-	+	C-
2016-05-05	10:21:00	A1	1329	MALARIA	-		0.000	-	-	C-
2016-05-05	10:21:00	A3	1331	MALARIA	-		0.003	-	-	C-
2016-05-05	10:21:00	A4	15	MALARIA	-		0.012	-	-	C-
2016-05-05	10:21:00	A5	1314	MALARIA	-		0.019	-	-	C-
2016-05-05	10:21:00	A6	32	MALARIA	-		0.014	-	-	C-
2016-05-05	10:21:00	A7	30	MALARIA	-		0.019	-	-	C-
2016-05-05	10:21:00	A8	14	MALARIA	-		0.033	-	-	C-
2016-05-05	10:21:00	B1	21	MALARIA	-		0.002	-	-	C-
2016-05-05	10:21:00	B2	17	MALARIA	-		0.003	-	-	C-
2016-05-05	10:21:00	B3	22	MALARIA	-		0.028	-	-	C-
2016-05-05	10:21:00	B4	24	MALARIA	-		0.000	-	-	C-
2016-05-05	10:21:00	B5	10	MALARIA	-		0.003	-	-	C-
2016-05-05	10:21:00	B6	46	MALARIA	-		0.000	-	-	C-
2016-05-05	11:23:00	A1	1324	MALARIA	-		0.004	-	-	C-
2016-05-05	11:23:00	A4	1254	MALARIA	-		0.000	-	-	C-
2016-05-05	11:23:00	A5	29	MALARIA	-		0.036	+	-	C-
2016-05-05	11:23:00	A6	48	MALARIA	-		0.007	-	+	C-
2016-05-05	11:23:00	A7	1315	MALARIA	-		0.000	-	-	C-
2016-05-05	11:23:00	A8	1383	MALARIA	-		0.000	-	-	C-
2016-05-05	11:23:00	B1	1268	MALARIA	+	19:06	0.260	+	+	C-
2016-05-05	11:23:00	B2	1361	MALARIA	-		0.000	-	-	C-
2016-05-05	11:23:00	B3	31	MALARIA	-		0.005	-	-	C-
2016-05-05	11:23:00	B4	56	MALARIA	-		0.000	-	-	C-
2016-05-05	11:23:00	B5	1323	MALARIA	-		0.001	-	-	C-
2016-05-05	11:23:00	B6	58	MALARIA	-		0.000	-	-	C-
2016-05-05	12:24:00	A1	1277	MALARIA	-		0.005	-	-	C-
2016-05-05	12:24:00	A2	1118	MALARIA	-		0.000	-	-	C-
2016-05-05	12:24:00	A3	1307	MALARIA	-		0.000	-	-	C-
2016-05-05	12:24:00	A4	1275	MALARIA	-		0.000	-	-	C-
2016-05-05	12:24:00	A5	1276	MALARIA	-		0.000	-	-	C-
2016-05-05	12:24:00	A6	1269	MALARIA	-		0.000	-	-	C-
2016-05-05	12:24:00	A7	1257	MALARIA	-		0.000	-	-	C-
2016-05-05	12:24:00	A8	1260	MALARIA	+	5:00	0.165	+	-	C-
2016-05-05	12:24:00	B1	1123	MALARIA	-		0.000	-	-	C-
2016-05-05	12:24:00	B2	1124	MALARIA	-		0.003	-	-	C-
2016-05-05	12:24:00	B3	1286	MALARIA	+	5:00	0.224	+	-	C-
2016-05-05	12:24:00	B4	1247	MALARIA	-		0.000	-	-	C-
2016-05-05	12:24:00	B5	1125	MALARIA	-		0.000	-	-	C-
2016-05-05	12:24:00	B6	1177	MALARIA	-		0.000	-	-	C-
2016-05-05	13:30:00	A1	1346	MALARIA	-		0.000	-	-	C-
2016-05-05	13:30:00	A2	1347	MALARIA	-		0.023	+ / -	-	C-
2016-05-05	13:30:00	A4	1369	MALARIA	-		0.000	-	-	C-
2016-05-05	13:30:00	A7	1243	MALARIA	-		0.022	-	-	C-
2016-05-05	13:30:00	A8	1299	MALARIA	+	17:36	0.243	+	-	C-
2016-05-05	13:30:00	B1	1135	MALARIA	-		0.000	-	-	C-
2016-05-05	13:30:00	B2	1120	MALARIA	-		0.029	+/-	-	C-
2016-05-05	13:30:00	B3	1360	MALARIA	-		0.000	-	-	C-
2016-05-05	13:30:00	B4	1278	MALARIA	-		0.004	-	-	C-
2016-05-05	13:30:00	B5	1293	MALARIA	+	5:00	0.083	+	-	C-
2016-05-05	13:30:00	B6	1316	MALARIA	-		0.007	-	-	C-
2016-05-10	14:04:00	A3	105 Alcalá	MALARIA	-		0.000	-	-	C-
2016-05-10	14:04:00	A4	106 Alc.	MALARIA	-		0.000	-	-	C-
2016-05-10	14:04:00	A7	107 Alc.	MALARIA	-		0.000	-	-	C-
2016-05-10	14:04:00	A8	108 Alc.	MALARIA	-		0.000	-	-	C-
2016-05-10	14:04:00	B1	109 Alc.	MALARIA	-		0.000	-	-	C-
2016-05-10	14:04:00	B2	110 Alc.	MALARIA	-		0.087	+	-	C-	CURVA RARA
2016-05-10	14:04:00	B3	111 Alc.	MALARIA	-		0.000	-	-	C-
2016-05-10	14:04:00	B6	241	MALARIA	-		0.000	-	-	C-
2016-05-10	15:07:00	A1	204	MALARIA	-		0.000	-	-	C-
2016-05-10	15:07:00	A2	206	MALARIA	-		0.000	-	-	C-
2016-05-10	15:07:00	A3	218	MALARIA	-		0.000	-	-	C-
2016-05-10	15:07:00	A4	220	MALARIA	-		0.000	-	-	C-
2016-05-10	15:07:00	A5	222	MALARIA	-		0.000	-	-	C-
2016-05-10	15:07:00	A6	224	MALARIA	-		0.001	-	-	C-
2016-05-10	15:07:00	A7	225	MALARIA	-		0.000	-	-	C-
2016-05-10	15:07:00	A8	226	MALARIA	-		0.000	-	-	C-
2016-05-10	15:07:00	B1	228	MALARIA	-		0.000	-	-	C-
2016-05-10	15:07:00	B2	237	MALARIA	-		0.000	-	-	C-
2016-05-10	15:07:00	B3	238	MALARIA	-		0.000	-	-	C-
2016-05-10	15:07:00	B4	71	MALARIA	-		0.001	-	-	C-
2016-05-10	15:07:00	B5	69	MALARIA	-		0.000	-	-	C-
2016-05-10	15:07:00	B6	65	MALARIA	-		0.000	-	-	C-
2016-05-11	12:34:00	A1	89	MALARIA	-		0.010	-	-	C-
2016-05-11	12:34:00	A2	85	MALARIA	-		0.000	-	-	C-
2016-05-11	12:34:00	A3	120	MALARIA	-		0.000	-	-	C-
2016-05-11	12:34:00	A4	117	MALARIA	-		0.001	-	-	C-
2016-05-11	12:34:00	A5	181	MALARIA	-		0.000	-	-	C-
2016-05-11	12:34:00	A6	177	MALARIA	-		0.003	-	-	C-
2016-05-11	12:34:00	A7	172	MALARIA	-		0.001	-	-	C-
2016-05-11	12:34:00	A8	163	MALARIA	-		0.000	-	-	C-
2016-05-11	12:34:00	B1	160	MALARIA	-		0.000	-	-	C-
2016-05-11	12:34:00	B2	159	MALARIA	-		0.000	-	-	C-
2016-05-11	12:34:00	B3	196	MALARIA	-		0.000	-	-	C-
2016-05-11	12:34:00	B4	195	MALARIA	-		0.000	-	-	C-
2016-05-11	12:34:00	B5	148?	MALARIA	-		0.000	-	-	C-
2016-05-11	12:34:00	B6	144	MALARIA	-		0.000	-	-	C-
2016-05-11	13:40:00	A1	97?	MALARIA	-		0.000	-	-	C-
2016-05-11	13:40:00	A2	94	MALARIA	-		0.000	-	-	C-
2016-05-11	13:40:00	A3	93	MALARIA	-		0.156	-	+/-	C-	CURVA RARA???
2016-05-11	13:40:00	A4	92	MALARIA	-		0.000	-	-	C-
2016-05-11	13:40:00	A5	91	MALARIA	-		0.000	-	-	C-
2016-05-11	13:40:00	A6	102	MALARIA	-		0.033	-	-	C-
2016-05-11	13:40:00	A7	200	MALARIA	-		0.002	-	-	C-
2016-05-11	13:40:00	A8	138	MALARIA	-		0.000	-	-	C-
2016-05-11	13:40:00	B1	136	MALARIA	-		0.000	-	-	C-
2016-05-11	13:40:00	B2	156	MALARIA	-		0.000	-	-	C-
2016-05-11	13:40:00	B3	154	MALARIA	+	28:06	0.147	-	-	C-
2016-05-11	13:40:00	B4	102	MALARIA	-		0.000	-	-	C-
2016-05-11	13:40:00	B5	99	MALARIA	-		0.000	-	-	C-
2016-05-11	13:40:00	B6	90	MALARIA	-		0.000	-	-	C-
2016-05-11	14:50:00	A1	52	MALARIA	-		0.000	-	-	C-
2016-05-11	14:50:00	A2	51	MALARIA	-		0.000	-	-	C-
2016-05-11	14:50:00	A3	106	MALARIA	-		0.009	-	-	C-
2016-05-11	14:50:00	A4	103	MALARIA	-		0.010	-	-	C-
2016-05-11	14:50:00	A5	44	MALARIA	-		0.000	-	-	C-
2016-05-11	14:50:00	A6	43	MALARIA	-		0.000	-	-	C-
2016-05-11	14:50:00	A7	77	MALARIA	-		0.000	-	-	C-
2016-05-11	14:50:00	A8	72	MALARIA	-		0.001	-	-	C-
2016-05-11	14:50:00	B1	80	MALARIA	-		0.000	-	+/-	C-
2016-05-11	14:50:00	B2	78	MALARIA	-		0.002	-	-	C-
2016-05-11	14:50:00	B3	40	MALARIA	-		0.000	-	+/-	C-
2016-05-11	14:50:00	B4	42	MALARIA	-		0.000	-	-	C-
2016-05-11	14:50:00	B5	41	MALARIA	-		0.000	-	+	C-
2016-05-11	14:50:00	B6	83	MALARIA	-		0.000	-	-	C-
2016-05-17	11:52:00	A1	465	MALARIA	-		0.000	-	-	C-
2016-05-17	11:52:00	A2	492/ A4	MALARIA	-		0.000	-	-	C-
2016-05-17	11:52:00	A3	194	MALARIA	-		0.000	-	-	C-
2016-05-17	11:52:00	A4	494/A6	MALARIA	-		0.000	-	-	C-
2016-05-17	11:52:00	A5	495/A7	MALARIA	-		0.000	-	-	C-
2016-05-17	11:52:00	A6	490	MALARIA	+	22:18	0.202	+	-	C-
2016-05-17	11:52:00	A7	466	MALARIA	-		0.000	-	-	C-
2016-05-17	11:52:00	A8	488	MALARIA	-		0.000	-	-	C-
2016-05-17	11:52:00	B1	464	MALARIA	-		0.000	-	-	C-
2016-05-17	11:52:00	B2	463	MALARIA	-		0.000	-	-	C-
2016-05-17	11:52:00	B3	484	MALARIA	-		0.000	-	-	C-
2016-05-17	11:52:00	B4	483	MALARIA	-		0.000	-	-	C-
2016-05-17	11:52:00	B5	460	MALARIA	-		0.000	-	-	C-
2016-05-17	11:52:00	B6	458	MALARIA	-		0.000	-	-	C-
2016-05-17	12:55:00	A1	481	MALARIA	-		0.000	-	-	C-
2016-05-17	12:55:00	A2	454	MALARIA	-		0.000	-	-	C-
2016-05-17	12:55:00	A3	475	MALARIA	-		0.000	-	-	C-
2016-05-17	12:55:00	A4	470	MALARIA	-		0.000	-	-	C-
2016-05-17	12:55:00	A5	447	MALARIA	+	24:48	0.236	+	-	C-
2016-05-17	12:55:00	A6	480	MALARIA	-		0.000	-	-	C-
2016-05-17	12:55:00	A7	473	MALARIA	-		0.000	-	-	C-
2016-05-17	12:55:00	A8	479	MALARIA	-		0.000	-	-	C-
2016-05-17	12:55:00	B1	457	MALARIA	-		0.000	-	-	C-
2016-05-17	12:55:00	B2	485	MALARIA	-		0.000	-	-	C-
2016-05-17	12:55:00	B3	476	MALARIA	-		0.000	-	-	C-
2016-05-17	12:55:00	B4	471	MALARIA	-		0.032	-	-	C-
2016-05-17	12:55:00	B5	472	MALARIA	-		0.000	-	-	C-
2016-05-17	12:55:00	B6	468	MALARIA	-		0.000	-	-	C-
2016-05-17	13:57:00	A1	467	MALARIA	-		0.000	-	-	C-
2016-05-17	13:57:00	A2	446	MALARIA	-		0.032	-	-	C-
2016-05-17	13:57:00	A3	474	MALARIA	+	20:48	0.207	+	+	C-
2016-05-17	13:57:00	A4	469	MALARIA	-		0.000	-	-	C-
2016-05-17	13:57:00	A5	445	MALARIA	-		0.003	-	-	C-
2016-05-17	13:57:00	A6	447	MALARIA	-		0.000	-	-	C-
2016-05-17	13:57:00	A7	443	MALARIA	-		0.004	-	-	C-
2016-05-17	13:57:00	A8	442	MALARIA	-		0.001	-	-	C-
2016-05-17	13:57:00	B1	440/16	MALARIA	-		0.069	-	-	C-	CURVA RARA
2016-05-17	13:57:00	B2	439/16	MALARIA	-		0.000	-	-	C-
2016-05-17	13:57:00	B3	438/16	MALARIA	-		0.010	-	-	C-
2016-05-17	13:57:00	B4	436/16	MALARIA	-		0.000	-	-	C-
2016-05-17	13:57:00	B5	435/16	MALARIA	-		0.187	+	-	C-	CURVA RARA
2016-05-17	13:57:00	B6	434/16	MALARIA	-		0.057	-	-	C-	CURVA RARA
2016-05-17	16:01:00	A7	433/16	MALARIA	-		0.007	-	-	C-
2016-05-17	16:01:00	A8	427/16	MALARIA	-		0.009	-	-	C-
2016-05-17	16:01:00	B3	426/16	MALARIA	-		0.003	-	-	C-
2016-05-17	16:01:00	B4	424/16	MALARIA	-		0.000	-	-	C-
2016-05-17	16:01:00	B5	425/16	MALARIA	-		0.000	-	-	C-
2016-05-17	16:01:00	B6	423/16	MALARIA	-		0.000	-	-	C-
2016-05-23	13:58:00	A1	349/16	MALARIA	-		0.001	-	-	C-
2016-05-23	13:58:00	A2	346/16	MALARIA	-		0.000	-	-	C-
2016-05-23	13:58:00	A3	343/16	MALARIA	-		0.000	-	-	C-
2016-05-23	13:58:00	A4	342/16	MALARIA	-		0.001	-	-	C-
2016-05-23	13:58:00	A5	341/16	MALARIA	-		0.000	-	-	C-
2016-05-23	13:58:00	A6	340/16	MALARIA	-		0.000	-	-	C-
2016-05-23	13:58:00	A7	348/16	MALARIA	-		0.001	-	-	C-
2016-05-23	13:58:00	A8	350/16	MALARIA	-		0.000	-	-	C-
2016-05-23	13:58:00	B1	339/16	MALARIA	-		0.000	-	-	C-
2016-05-23	13:58:00	B2	338/16	MALARIA	-		0.000	-	-	C-
2016-05-23	13:58:00	B3	337/16	MALARIA	-		0.000	-	-	C-
2016-05-23	13:58:00	B4	359/6	MALARIA	-		0.001	-	-	C-
2016-05-23	13:58:00	B5	356/16	MALARIA	-		0.000	-	-	C-
2016-05-23	13:58:00	B6	355/16	MALARIA	-		0.000	-	-	C-
2016-05-23	15:10:00	A1	349?/16	MALARIA	-		0.024	-	-	C-
2016-05-23	15:10:00	A2	372/16	MALARIA	-		0.000	-	-	C-
2016-05-23	15:10:00	A3	371/16	MALARIA	-		0.001	-	-	C-
2016-05-23	15:10:00	A4	360/16	MALARIA	-		0.384	+	+	C-	CURVA RARA
2016-05-23	15:10:00	A5	358/16	MALARIA	-		0.001	-	-	C-
2016-05-23	15:10:00	A6	357/16	MALARIA	-		0.000	-	-	C-
2016-05-23	15:10:00	A7	376/16	MALARIA	-		0.017	-	-	C-
2016-05-23	15:10:00	A8	369/16	MALARIA	-		0.052	-	-	C-	CURVA RARA
2016-05-23	15:10:00	B1	367/16	MALARIA	-		0.000	-	-	C-
2016-05-23	15:10:00	B2	366/16	MALARIA	-		0.001	-	-	C-
2016-05-23	15:10:00	B3	365/16	MALARIA	-		0.000	-	-	C-
2016-05-23	15:10:00	B4	362/16	MALARIA	-		0.000	-	-	C-
2016-05-23	15:10:00	B5	361/16	MALARIA	-		0.049	-	-	C-
2016-05-23	15:10:00	B6	382/16	MALARIA	-		0.000	-	-	C-
2016-05-24	13:07:00	A1	579	MALARIA	-		0.011	-	-	C-
2016-05-24	13:07:00	A2	389/16	MALARIA	-		0.017	-	-	C-
2016-05-24	13:07:00	A3	388/16	MALARIA	-		0.000	-	-	C-
2016-05-24	13:07:00	A4	387/16	MALARIA	-		0.000	-	-	C-
2016-05-24	13:07:00	A5	386/16	MALARIA	+	25:18	0.205	+	-	C-
2016-05-24	13:07:00	A6	384/16	MALARIA	-		0.000	-	-	C-
2016-05-24	13:07:00	A7	396?/16	MALARIA	-		0.000	-	-	C-
2016-05-24	13:07:00	A8	395/16	MALARIA	-		0.000	-	-	C-
2016-05-24	13:07:00	B1	376/16	MALARIA	-		0.000	-	-	C-
2016-05-24	13:07:00	B2	371/16	MALARIA	-		0.000	-	-	C-
2016-05-24	13:07:00	B3	378/16	MALARIA	-		0.000	-	-	C-
2016-05-24	13:07:00	B4	377/16	MALARIA	-		0.000	-	-	C-
2016-05-24	13:07:00	B5	381/16	MALARIA	-		0.010	-	-	C-
2016-05-24	13:07:00	B6	380	MALARIA	-		0.000	-	-	C-
2016-05-24	14:14:00	A1	394/16	MALARIA	-		0.000	-	-	C-
2016-05-24	14:14:00	A2	398/16	MALARIA	-		0.000	-	-	C-
2016-05-24	14:14:00	A3	393/16	MALARIA	-		0.000	-	-	C-
2016-05-24	14:14:00	A4	406/16	MALARIA	-		0.028	-	-	C-
2016-05-24	14:14:00	A5	390/16	MALARIA	-		0.000	-	-	C-
2016-05-24	14:14:00	A6	402	MALARIA	-		0.000	-	-	C-
2016-05-24	14:14:00	A7	398?/16	MALARIA	-		0.000	-	-	C-
2016-05-24	14:14:00	A8	397/16	MALARIA	-		0.000	-	-	C-
2016-05-24	14:14:00	B1	408/16	MALARIA	-		0.000	-	-	C-
2016-05-24	14:14:00	B2	578/16	MALARIA	-		0.015	-	-	C-
2016-05-24	14:14:00	B3	422	MALARIA	-		0.000	-	+	C-
2016-05-24	14:14:00	B4	407/16	MALARIA	-		0.000	-	-	C-
2016-05-24	14:14:00	B5	420/16	MALARIA	-		0.001	-	-	C-
2016-05-24	14:14:00	B6	104/16	MALARIA	?	36:30	0.173	-	-	C-
2016-05-25	14:31:00	A1	910/16	MALARIA	-		0.000	-	-	C-
2016-05-25	14:31:00	A2	432	MALARIA	-		0.000	-	-	C-
2016-05-25	14:31:00	A3	413/16	MALARIA	-		0.003	-	-	C-
2016-05-25	14:31:00	A4	411/16	MALARIA	-		0.000	-	-	C-
2016-05-25	14:31:00	A5	416/16	MALARIA	-		0.000	-	-	C-
2016-05-25	14:31:00	A6	418/16	MALARIA	-		0.000	-	-	C-
2016-05-25	14:31:00	A7	417/16	MALARIA	-		0.000	-	-	C-
2016-05-25	14:31:00	A8	415/16	MALARIA	-		0.000	-	-	C-
2016-05-25	14:31:00	B1	430/16	MALARIA	-		0.038	-	-	C-

## Sheet: Pos controls
DATE	TIME	CH	CH COMMENT	NAME	FLAG	Tt	Df	Naked-eye	UV	Tipo de muestra
2016-04-12	14:28:00	A1	157/14	MALARIA	+	16:36	0.218	+	+	C+
2016-04-12	14:28:00	A2	195/14	MALARIA	+	15:42	0.218	+	+	C+
2016-04-12	14:28:00	A3	196/14	MALARIA	+	17:30	0.233	+	+	C+
2016-04-12	15:48:00	B6	448/15 (Maj.)	MALARIA	+	22:48	0.184	+	+	C+
2016-04-12	17:40:00	A1	7901/14	MALARIA	+	24:42	0.225	+	+	C+
2016-04-12	17:40:00	A2	788/14	MALARIA	+	17:06	0.228	+	+	C+
2016-04-13	12:38:00	B1	373/14	MALARIA	+	25:30	0.209	+	+	C+
2016-04-13	15:46:00	A4	164/15	MALARIA	+	19:00	0.229	+	+	C+
2016-04-13	15:46:00	B2	845/15	MALARIA	+	16:00	0.204	+	-	C+
2016-04-13	15:46:00	B4	223	MALARIA	+	15:06	0.210	+	+	C+
2016-04-13	16:52:00	A3	913/15	MALARIA	+	5:00	0.188	+	-	C+
2016-04-13	16:52:00	A6	992/15	MALARIA	+	5:00	0.200	+	-	C+
2016-04-13	16:52:00	B1	57/16	MALARIA	+	5:00	0.053	-	-	C+
2016-04-13	16:52:00	B5	948/15	MALARIA	+	5:00	0.271	+	-	C+
2016-04-22	11:13:00	A4	817/15	MALARIA	+	5:00	0.278	+	+	C+
2016-04-22	11:13:00	B6	708/15	MALARIA	+	14:30	0.215	+	+	C+
2016-04-22	12:15:00	A4	1110/15	MALARIA	+	5:00	0.228	+	-	C+
2016-04-22	13:20:00	A7	1127/15	MALARIA	+	5:00	0.198	+	-	C+
2016-05-04	12:24:00	B1	568/15	MALARIA	+	21:48:00	0.260	+	+	C+
2016-05-04	12:24:00	B3	448/15	MALARIA	+	23:48	0.203	+	+	C+
2016-05-04	13:28:00	A8	275/15	MALARIA	+	1 day, 2:48:00	0.166	+	-	C+
2016-05-04	13:28:00	B5	843/15	MALARIA	+	16:18	0.252	+	+	C+
2016-05-04	14:32:00	A1	274/15	MALARIA	+	16:48	0.213	+	+	C+
2016-05-04	15:34:00	A2	782/15	MALARIA	+	16:06	0.204	+	+	C+
2016-05-05	13:30:00	A5	442/15	MALARIA	+	20:54	0.260	+	-	C+
2016-05-10	14:04:00	A1	321	MALARIA	+	16:06	0.207	+	+	C+
2016-05-10	14:04:00	A2	333/15	MALARIA	+	17:06	0.219	+	+	C+
2016-05-10	14:04:00	A5	902/15	MALARIA	+	5:00	0.222	+	-	C+
2016-05-10	14:04:00	A6	231/15	MALARIA	+	17:36	0.217	+	+	C+

## Sheet: Pos controls with P fal
DATE	TIME	COMMENT	SERIAL NO.	UNIQUE ID	UNIT	CH	CH COMMENT	NAME	ERROR	FLAG	Tt	Df	NAKED-EYE	UV	CONTROL
2016-04-25	14:58:00	SONDA P.f	187	62	1	A1	223	MALARIA	0	-		0.000			C+ OVALE
2016-04-25	14:58:00	SONDA P.f	187	62	1	A2	164/15	MALARIA	0	-		0.000			C+ OVALE
2016-04-25	14:58:00	SONDA P.f	187	62	1	A3	845/15	MALARIA	0	-		0.000			C+ OVALE
2016-04-25	14:58:00	SONDA P.f	187	62	1	A5	373/14	MALARIA	0	-		0.000			C+ OVALE
2016-04-25	14:58:00	SONDA P.f	187	62	1	A6	913/15	MALARIA	0	-		0.000			C+ OVALE
2016-04-25	14:58:00	SONDA P.f	187	62	1	A7	195/14	MALARIA	0	-		0.000			C+ OVALE
2016-04-25	14:58:00	SONDA P.f	187	62	1	A8	196/14	MALARIA	0	-		0.002			C+ OVALE
2016-04-25	14:58:00	SONDA P.f	187	62	1	B1	57/16	MALARIA	0	-		0.040			C+ OVALE
2016-04-25	14:58:00	SONDA P.f	187	62	1	B2	948/15	MALARIA	0	-		0.048			C+ OVALE
2016-04-25	14:58:00	SONDA P.f	187	62	1	B4	7901/14	MALARIA	0	-		0.000			C+ OVALE
2016-04-25	14:58:00	SONDA P.f	187	62	1	B5	788/14	MALARIA	0	-		0.000			C+ OVALE
2016-04-25	14:58:00	SONDA P.f	187	62	1	B6	1110/15	MALARIA	0	-		0.007			C+ OVALE
2016-05-05	14:31:00	SONDA P.f	187	71	1	A1	782/15	MALARIA	0	-		0.000	-	-	C+ P. ovale
2016-05-05	14:31:00	SONDA P.f	187	71	1	A2	843/15	MALARIA	0	-		0.001	-	-	C+ P. ovale
2016-05-05	14:31:00	SONDA P.f	187	71	1	A3	448/15	MALARIA	0	-		0.000	-	-	C+ P. ovale
2016-05-05	14:31:00	SONDA P.f	187	71	1	A4	274/15	MALARIA	0	-		0.000	-	-	C+ P. ovale
2016-05-05	14:31:00	SONDA P.f	187	71	1	A5	275/15	MALARIA	0	-		0.000	-	-	C+ P. ovale
2016-05-05	14:31:00	SONDA P.f	187	71	1	A6	708/15	MALARIA	0	-		0.000	-	-	C+ P. ovale
2016-05-05	14:31:00	SONDA P.f	187	71	1	A7	817/15	MALARIA	0	-		0.000	-	-	C+ P. ovale
2016-05-05	14:31:00	SONDA P.f	187	71	1	A8	1127/15	MALARIA	0	-		0.001	-	-	C+ P. ovale
2016-05-05	14:31:00	SONDA P.f	187	71	1	B1	157/14	MALARIA	0	-		0.000	-	-	C+ P. ovale
2016-05-05	14:31:00	SONDA P.f	187	71	1	B2	992/15	MALARIA	0	-		0.026	-	-	C+ P. ovale
2016-05-05	14:31:00	SONDA P.f	187	71	1	B3	442/15	MALARIA	0	-		0.017	-	-	C+ P. ovale
2016-05-05	14:31:00	SONDA P.f	187	71	1	B4	333/15	MALARIA	0	-		0.000	-	-	C+ P. ovale
2016-05-05	14:31:00	SONDA P.f	187	71	1	B5	902/15	MALARIA	0	-		0.000	-	-	C+ P. ovale
2016-05-05	14:31:00	SONDA P.f	187	71	1	B6	321/15	MALARIA	0	-		0.000	-	-	C+ P. ovale
		SONDA P.f	187	71	1	A1	448/15	MALARIA	0	-			-	-	C+ P. ovale
		SONDA P.f	187	71	1	A2	568/15	MALARIA	0	-			-	-	C+ P. ovale
		SONDA P.f	187	71	1	A3	231/15	MALARIA	0	-			-	-	C+ P. ovale
